# Supplementary material for: Molecular mechanisms of autophagy disorder in diabetic neuropathy: Focusing on signaling pathways and regulation of lipid metabolism
Source: PLoS One. 2026 Jul 9;21(7):e0344082. doi: 10.1371/journal.pone.0344082 (PMC13349130; doi:10.1371/journal.pone.0344082)
Supplement: S2 File — (XLS) [file pone.0344082.s002.xls]

## Sheet: Sheet1
Time (hours)	Cleaved Caspase-3 (fold change)	TUNEL-positive cells (%)	Bcl-2/Bax ratio	Autophagosome count (per cell)
0 (Control)	1.00 ± 0.05	2.1 ± 0.3	1.00 ± 0.07	15.3 ± 1.2
24	1.75 ± 0.12*	5.8 ± 0.7*	0.82 ± 0.05*	11.7 ± 0.9*
48	2.40 ± 0.18**	9.3 ± 1.1**	0.65 ± 0.04**	8.4 ± 0.7**
72	3.20 ± 0.25***	15.7 ± 1.8***	0.48 ± 0.03***	5.9 ± 0.5***
Autophagy Status	Mitochondrial Membrane Potential (% of control)	ATP Production (nmol/min/mg protein)	Mitochondrial ROS (fold change)	Mitophagy Rate (fold change)
Normal	100.0 ± 5.2	45.3 ± 3.1	1.00 ± 0.08	1.00 ± 0.07
Mild Impairment	82.7 ± 4.8*	36.9 ± 2.8*	1.45 ± 0.12*	0.76 ± 0.05*
Moderate Impairment	65.3 ± 5.5**	28.4 ± 2.5**	2.10 ± 0.18**	0.52 ± 0.04**
Severe Impairment	43.8 ± 6.1***	19.7 ± 2.2***	3.25 ± 0.25***	0.31 ± 0.03***
Transcription Factor	Nuclear Translocation (% of control)	Target Genes	Expression Fold Change
TFEB	42.3 ± 5.7***	LAMP1	0.45 ± 0.06***
		CTSD	0.38 ± 0.04***
		ATP6V1H	0.52 ± 0.07***
FOXO3	61.8 ± 6.2**	LC3B	0.63 ± 0.08**
		BNIP3	0.71 ± 0.09*
		PINK1	0.58 ± 0.07**
NRF2	78.5 ± 7.1*	p62/SQSTM1	1.75 ± 0.15**
		NQO1	1.42 ± 0.12*
		HO-1	1.63 ± 0.14**
Transcription Factor	Target Gene	Fold Change (48h)	p-value
TFEB	LAMP1	0.45 ± 0.06	<0.001
	CTSD	0.38 ± 0.04	<0.001
	ATP6V1H	0.52 ± 0.07	<0.001
FOXO3	LC3B	0.63 ± 0.08	<0.01
	BNIP3	0.71 ± 0.09	<0.05
	PINK1	0.58 ± 0.07	<0.01
NRF2	NQO1	1.75 ± 0.15	<0.01
	HO-1	1.63 ± 0.14	<0.01
	p62/SQSTM1	1.42 ± 0.12	<0.05
Interaction	Co-IP Strength (Relative to Control)
	0h	24h	48h
TFEB-FOXO3	1.00 ± 0.08	1.45 ± 0.12	0.72 ± 0.09
TFEB-NRF2	1.00 ± 0.07	1.23 ± 0.10	1.67 ± 0.14
FOXO3-NRF2	1.00 ± 0.09	1.78 ± 0.15	1.31 ± 0.11
Enzyme	Function	Expression (Fold Change)	Activity (% of Control)
CPT1C	Fatty acid oxidation	0.45 ± 0.06	52.3 ± 4.7
FASN	Fatty acid synthesis	2.73 ± 0.21	187.5 ± 15.2
ACADM	β-oxidation	0.61 ± 0.08	68.7 ± 5.9
SCD1	Fatty acid desaturation	2.15 ± 0.18	165.2 ± 13.8
ACOX1	Peroxisomal β-oxidation	0.72 ± 0.09	79.4 ± 6.5
DGAT1	Triglyceride synthesis	1.85 ± 0.15	142.8 ± 11.6
